# Supplementary material for: GEN1 as a risk factor for human congenital anomalies of the kidney and urinary tract
Source: Hum Genomics. 2024 Apr 24;18:41. doi: 10.1186/s40246-024-00606-8 (PMC11041010; doi:10.1186/s40246-024-00606-8)
Supplement: Supplementary file 4 — Supplementary Material 4 [file 40246_2024_606_MOESM4_ESM.gb]

LOCUS       TCS134-1-WT         328 bp    DNA     linear       11-JAN-2022
SOURCE      
  ORGANISM  
COMMENT     This file is created by Vector NTI
            http://www.invitrogen.com/
COMMENT     ORIGDB|GenBank
COMMENT     VNTDATE|-14215000|
COMMENT     VNTDBDATE|-14215000|
COMMENT     LSOWNER|
COMMENT     VNTNAME|TCS134-1-WT|
COMMENT     VNTAUTHORNAME|Demo User|
COMMENT     Vector_NTI_Display_Data_(Do_Not_Edit!)
COMMENT     (SXF 
COMMENT      (CGexDoc "TCS134-1-WT" 1 328 
COMMENT       (CDBMol 1 0 1 1 1 0 0 0 0 "" "" 0 0 0 0 (CObList) (CObList) (CObList) 
COMMENT        (CObList) -1 "") 
COMMENT       (CDocSetData 1 1 0 0 0 0 "MAIN" 1 1 1 1 0 0 1 1 0 1 10 10 4294967295 50 0 
COMMENT        1 0 (CHomObj 0 0 0 3 75) (CWordArray) (CWordArray) (CStringList) 
COMMENT        (CStringList "atg" "gtg") (CStringList "taa" "tga" "tag") (CObList) 1 
COMMENT        "{(0,1),2}" 0 0 "" 0 4294967295 0 1 0 0 0 0 0 "MAIN" 0 0 30 0 
COMMENT        (CProteinMotifSearchObject 70 20 1 1 1 1 0 0 1 0 0 0 0 0)) 
COMMENT       (CMolPar 1 0 0 0 4294967295 1 328 0 0 0 0 0 0 0 0) (CStringList) 
COMMENT       (CStringList) (CObList) (COAPar 25 250 50 0 6 4 3 7) 
COMMENT       (COAPar 25 250 50 0 6 4 3 7) (COAPar 25 250 50 0 6 4 3 7) (CObList) 
COMMENT       (CObList 
COMMENT        #0=(CFSignal (CObList) "E9" 21 0 0 93 129 0 (CStringList) (CStringList) 
COMMENT            1 1 1 1 "") 
COMMENT        #1=(CFSignal (CObList) "E10" 21 0 0 130 210 0 (CStringList) 
COMMENT            (CStringList) 1 1 1 1 "") 
COMMENT        #2=(CFSignal (CObList) "pSPL3b \271\307\274\334" 21 0 0 1 92 0 
COMMENT            (CStringList) (CStringList) 1 1 1 1 "") 
COMMENT        #3=(CFSignal (CObList) "pSPL3b \271\307\274\334" 21 0 0 211 328 0 
COMMENT            (CStringList) (CStringList) 1 1 1 1 "")) (CObList) (CObList) 
COMMENT       (CObList) (CObList) (CObList) (CObList) 
COMMENT       (CTextView 0 
COMMENT        #4=(CGroupPar (CParagraph 0 (0 0) 1 2 0 0 180) 
COMMENT            (CObjectList 
COMMENT             #5=(CRefLinePar 
COMMENT                 (CLinePar (CParagraph 0 (0 0) 0 2 0 1 233) "TCS134-1-WT" 2) 5 
COMMENT                 "" 0 4) 
COMMENT             #6=(CFolderPar 
COMMENT                 (CGroupPar (CParagraph 1 (0 0) 1 1 0 0 178) 
COMMENT                  (CObjectList 
COMMENT                   #7=(CLinePar (CParagraph 0 (0 0) 1 2 1 0 180) 
COMMENT                       "DNA 'TCS134-1-WT'" 1) 
COMMENT                   #8=(CLinePar (CParagraph 0 (0 0) 1 2 1 0 180) "Local object" 
COMMENT                       1) 
COMMENT                   #9=(CLinePar (CParagraph 0 (0 0) 1 2 1 0 180) 
COMMENT                       "Created: 01/11/22 10:55\311\317\316\347" 1) 
COMMENT                   #10=(CLinePar (CParagraph 0 (0 0) 1 2 1 0 180) 
COMMENT                        "Last Modified: 01/11/22 10:55\311\317\316\347" 1) 
COMMENT                   #11=(CLinePar (CParagraph 0 (0 0) 1 2 1 0 180) 
COMMENT                        "length: 328 bp" 1) 
COMMENT                   #12=(CLinePar (CParagraph 0 (0 0) 1 2 1 0 180) 
COMMENT                        "storage type: Basic" 1) 
COMMENT                   #13=(CLinePar (CParagraph 0 (0 0) 1 2 1 0 180) "form: Linear" 
COMMENT                        1))) "General Description") 
COMMENT             #14=(CFolderPar 
COMMENT                  (CGroupPar (CParagraph 2 (0 0) 1 1 0 0 178) (CObjectList)) 
COMMENT                  "Standard Fields") 
COMMENT             #15=(CRefLinePar 
COMMENT                  (CLinePar (CParagraph 0 (0 0) 0 2 0 0 233) "Comments" 2) 1 "" 
COMMENT                  0 0) 
COMMENT             #16=(CFolderPar 
COMMENT                  (CGroupPar (CParagraph 8 (0 0) 1 2 0 0 178) (CObjectList)) 
COMMENT                  "Annotations") 
COMMENT             #17=(CFolderPar 
COMMENT                  (CGroupPar (CParagraph 12 (6 0) 1 1 0 0 178) 
COMMENT                   (CObjectList 
COMMENT                    #18=(CFolderPar 
COMMENT                         (CGroupPar (CParagraph 21 (7 21 0) 1 1 1 0 178) 
COMMENT                          (CObjectList 
COMMENT                           #19=(CFolderPar 
COMMENT                                (CGroupPar (CParagraph 1 (3 #2# 0) 1 2 2 0 194) 
COMMENT                                 (CObjectList 
COMMENT                                  #20=(CLinePar (CParagraph 0 (0 0) 1 2 3 0 180) 
COMMENT                                       "Start: 1     End: 92  " 1))) 
COMMENT                                "pSPL3b \271\307\274\334") 
COMMENT                           #21=(CFolderPar 
COMMENT                                (CGroupPar (CParagraph 93 (3 #0# 0) 1 2 2 0 194) 
COMMENT                                 (CObjectList 
COMMENT                                  #22=(CLinePar (CParagraph 0 (0 0) 1 2 3 0 180) 
COMMENT                                       "Start: 93    End: 129 " 1))) "E9") 
COMMENT                           #23=(CFolderPar 
COMMENT                                (CGroupPar 
COMMENT                                 (CParagraph 130 (3 #1# 0) 1 2 2 0 194) 
COMMENT                                 (CObjectList 
COMMENT                                  #24=(CLinePar (CParagraph 0 (0 0) 1 2 3 0 180) 
COMMENT                                       "Start: 130   End: 210 " 1))) "E10") 
COMMENT                           #25=(CFolderPar 
COMMENT                                (CGroupPar 
COMMENT                                 (CParagraph 211 (3 #3# 0) 1 2 2 0 194) 
COMMENT                                 (CObjectList 
COMMENT                                  #26=(CLinePar (CParagraph 0 (0 0) 1 2 3 0 180) 
COMMENT                                       "Start: 211   End: 328 " 1))) 
COMMENT                                "pSPL3b \271\307\274\334"))) 
COMMENT                         "Misc. Feature (4 total)"))) "Feature Map")))) 
COMMENT       (CGraphView 
COMMENT        (CWStyleSheet 
COMMENT         (CObjectList 
COMMENT          #27=(CWidgetStyle "RSite Label" 1 (LOGPEN 0 0 13408563) 1 0 1 
COMMENT               (LOGFONT 0 0 0 0 400 0 0 0 0 3 2 1 18 "Georgia") 0.555556 0 1 5 
COMMENT               "@N (@S)" 0) 
COMMENT          #28=(CWidgetStyle "Signal Label" 1 (LOGPEN 0 0 0) 1 0 1 
COMMENT               (LOGFONT 0 0 0 0 700 0 0 0 0 3 2 1 34 "Arial") 0.666667 0 1 1 
COMMENT               "@N" 0) 
COMMENT          #29=(CWidgetStyle "Molecule Label 2" 0 0 1 
COMMENT               (LOGFONT 0 0 0 0 400 0 0 0 0 3 2 1 18 "Georgia") 0.555556 0 1 16 
COMMENT               "@L bp" 0) 
COMMENT          #30=(CWidgetStyle "Molecule Label 1" 0 0 1 
COMMENT               (LOGFONT 0 0 0 0 400 0 0 0 0 3 2 1 34 "Verdana") 0.833333 0 1 1 
COMMENT               "@N" 0) 
COMMENT          #31=(CWidgetStyle "Shape 3" 1 (LOGPEN 0 0 3355545) 1 1 
COMMENT               (LOGBRUSH 0 6724095 0) 0 0 1 (LOGSHAPE 9 1 0.8 1.8 0)) 
COMMENT          #32=(CWidgetStyle "Shape 1" 1 (LOGPEN 0 0 6723840) 1 1 
COMMENT               (LOGBRUSH 0 10079334 0) 0 0 1 (LOGSHAPE 9 1 0.8 1.8 0)) 
COMMENT          #33=(CWidgetStyle "Axis" 1 (LOGPEN 0 0 10079436) 2 1 
COMMENT               (LOGBRUSH 0 13434879 0) 0 0 1 (LOGSHAPE 10 1 0 0 0)) 
COMMENT          #34=(CWidgetStyle "Line 2" 1 (LOGPEN 0 0 6723840) 8 0 0 0 1 
COMMENT               (LOGSHAPE 1 1.9 0 0 0)) 
COMMENT          #35=(CWidgetStyle "RSite" 1 (LOGPEN 0 0 10053171) 8 0 0 0 1 
COMMENT               (LOGSHAPE 1 1.9 0 0 0)) 
COMMENT          #36=(CWidgetStyle "Short Signal" 1 (LOGPEN 0 0 13395507) 10 0 0 0 1 
COMMENT               (LOGSHAPE 1 1.9 0 0 0)) 
COMMENT          #37=(CWidgetStyle "Uniq RSite Label" 1 (LOGPEN 0 0 153) 1 0 1 
COMMENT               (LOGFONT 0 0 0 0 400 0 0 0 0 3 2 1 18 "Georgia") 0.555556 128 1 5 
COMMENT               "@N (@S)" 0) 
COMMENT          #38=(CWidgetStyle "Vanilla" 1 (LOGPEN 0 0 0) 1 1 
COMMENT               (LOGBRUSH 0 16777215 0) 1 
COMMENT               (LOGFONT 0 0 0 0 400 0 0 0 0 7 48 2 18 "Times New Roman") 0.8 0 1 
COMMENT               2 "?" 0) 
COMMENT          #39=(CWidgetStyle "Mark 1" 0 0 1 
COMMENT               (LOGFONT 0 0 0 0 400 0 0 0 2 7 48 2 2 "Windings") 0.7 0 1 2 "?" 0) 
COMMENT          #40=(CWidgetStyle "Motif Label" 1 (LOGPEN 0 0 16744512) 1 0 1 
COMMENT               (LOGFONT 0 0 0 0 400 0 0 0 0 3 2 1 34 "Arial") 0.611111 8388608 1 
COMMENT               65535 "@N (@H)" 0) 
COMMENT          #41=(CWidgetStyle "Fragment Label 2" 1 (LOGPEN 0 0 0) 1 0 1 
COMMENT               (LOGFONT 0 0 0 0 400 0 0 0 0 3 2 1 49 "Courier New") 1.05 0 1 48 
COMMENT               "@F bp (molecule @L bp)" 0) 
COMMENT          #42=(CWidgetStyle "Fragment Label 1" 1 (LOGPEN 0 0 0) 1 0 1 
COMMENT               (LOGFONT 0 0 0 0 400 0 0 0 0 3 2 1 34 "Arial") 0.91 0 1 1 
COMMENT               "Fragment of @N" 0) 
COMMENT          #43=(CWidgetStyle "Shape 4" 1 (LOGPEN 0 0 0) 1 1 
COMMENT               (LOGBRUSH 2 8388608 5) 0 0 0) 
COMMENT          #44=(CWidgetStyle "Shape 2" 1 (LOGPEN 0 0 0) 1 1 (LOGBRUSH 0 128 0) 0 
COMMENT               0 0) 
COMMENT          #45=(CWidgetStyle "Shape 0" 1 (LOGPEN 0 0 0) 1 1 (LOGBRUSH 0 0 0) 0 0 
COMMENT               0) 
COMMENT          #46=(CWidgetStyle "ORF" 1 (LOGPEN 0 0 16384) 8 0 0 0 1 
COMMENT               (LOGSHAPE 7 0.2 3.41182 2.86186 0.609808)) 
COMMENT          #47=(CWidgetStyle "Line 4" 1 (LOGPEN 0 0 32768) 8 0 0 0 0) 
COMMENT          #48=(CWidgetStyle "Line 3" 1 (LOGPEN 0 0 16711680) 8 0 0 0 0) 
COMMENT          #49=(CWidgetStyle "Line 1" 1 (LOGPEN 0 0 16711680) 1 0 0 0 0) 
COMMENT          #50=(CWidgetStyle "Short Promoter" 1 (LOGPEN 0 0 128) 6 0 0 0 0) 
COMMENT          #51=(CWidgetStyle "Motif" 1 (LOGPEN 0 0 0) 1 0 0 0 0) 
COMMENT          #52=(CWidgetStyle "Line 0" 1 (LOGPEN 0 0 0) 8 0 0 0 0) 
COMMENT          #53=(CWidgetStyle "Void" 0 0 0 0 0) 
COMMENT          #54=(CWidgetStyle "General Label" 1 (LOGPEN 0 0 0) 1 0 1 
COMMENT               (LOGFONT 0 0 0 0 400 0 0 0 0 3 2 1 18 "Times New Roman") 0.91 0 1 
COMMENT               3 "@T @N " 0) 
COMMENT          #55=(CWidgetStyle "Position" 1 (LOGPEN 0 0 0) 1 0 0 0 0) 
COMMENT          #56=(CWidgetStyle "Annotation" 0 0 1 
COMMENT               (LOGFONT 0 0 0 0 400 0 0 0 0 3 2 1 18 "Times New Roman") 0.91 0 0 
COMMENT               0) 
COMMENT          #57=(CWidgetStyle "Position Label" 1 (LOGPEN 0 0 8388608) 1 0 1 
COMMENT               (LOGFONT 0 0 0 0 400 0 1 0 0 3 2 1 34 "Arial") 0.63 8388608 1 1 
COMMENT               "@N" 0) 
COMMENT          #58=(CWidgetStyle "Range" 1 (LOGPEN 0 0 0) 1 1 (LOGBRUSH 0 16777215 0) 
COMMENT               0 0 0) 
COMMENT          #59=(CWidgetStyle "Range Label" 1 (LOGPEN 0 0 8388608) 1 0 1 
COMMENT               (LOGFONT 0 0 0 0 400 0 1 0 0 3 2 1 34 "Arial") 0.63 8388608 1 1 
COMMENT               "@N" 0) 
COMMENT          #60=(CWidgetStyle "ORF Label" 1 (LOGPEN 0 0 49216) 1 0 1 
COMMENT               (LOGFONT 0 0 0 0 400 0 0 0 0 3 2 1 18 "Times New Roman") 0.611111 
COMMENT               0 1 65535 "@N" 0) 
COMMENT          #61=(CWidgetStyle "CDS Label" 1 (LOGPEN 0 0 4227264) 1 0 1 
COMMENT               (LOGFONT 0 0 0 0 400 0 0 0 0 3 2 1 34 "Arial") 0.555556 255 1 1 
COMMENT               "@N" 0) 
COMMENT          #62=(CWidgetStyle "Shape 5" 1 (LOGPEN 0 0 0) 3 1 
COMMENT               (LOGBRUSH 0 16777113 0) 1 
COMMENT               (LOGFONT 0 0 0 0 400 0 0 0 0 7 48 2 50 "Arial") 0.9 0 0 1 
COMMENT               (LOGSHAPE 9 1 0.8 1.8 0)) 
COMMENT          #63=(CWidgetStyle "CDS" 1 (LOGPEN 0 0 0) 1 1 (LOGBRUSH 2 39423 3) 0 0 
COMMENT               1 (LOGSHAPE 9 1 0.8 1.8 0)) 
COMMENT          #64=(CWidgetStyle "Label 2" 1 (LOGPEN 0 0 4227264) 1 0 1 
COMMENT               (LOGFONT 0 0 0 0 400 0 0 0 0 3 2 1 34 "Arial") 0.944444 8388608 1 
COMMENT               1 "@N" 0) 
COMMENT          #65=(CWidgetStyle "Label 3" 1 (LOGPEN 0 0 8421376) 1 0 1 
COMMENT               (LOGFONT 0 0 0 0 700 255 0 0 0 3 2 1 34 "Arial") 0.833333 255 1 5 
COMMENT               "@N (@S)" 0) 
COMMENT          #66=(CWidgetStyle "Label 4" 1 (LOGPEN 0 0 8437824) 1 0 1 
COMMENT               (LOGFONT 0 0 0 0 400 0 0 0 0 3 2 1 34 "Arial") 0.722222 0 1 5 
COMMENT               "@N (@S)" 0)) 0.164644 1.74233 0.164644 2.53336 
COMMENT         (70 (CShapeMapEntry 0 "Unique RSite" 1 "Uniq RSite Label") 67 
COMMENT          (CShapeMapEntry 0 "ORF" 0 "ORF Label")) 40.0378 40.0378 39 39 0.1 -328) 
COMMENT        1 0 1 0 0 (mapper: 16.5323 -4.18744 39 39 0.01 10 14 328 328 1 0 1) 
COMMENT        #67=(CGroupWidget (CWidget 0 (0 0) 1 2 0 0 Nil 1635017060 100) 
COMMENT             (CObjectList 
COMMENT              #68=(CGroupWidget (CWidget 1 (0 0) 1 2 0 0 Nil 1866932325 100) 
COMMENT                   (CObjectList 
COMMENT                    #69=(CAxis 
COMMENT                         (CWideLine (CWidget 0 (0 0) 1 2 0 0 #33# 61292052 0) 
COMMENT                          (LOGPEN 0 0 10079436) 2 (LOGBRUSH 0 13434879 0) 1 
COMMENT                          0.0101256 0.00812556 1 0.0214037) 1.91256) 
COMMENT                    #70=(CLabel (CWidget 1001 (0 0) 1 2 0 0 #30# 12632256 100) 
COMMENT                         (LOGPEN 12632256 -14211289 61912188) -5066062 
COMMENT                         (LOGFONT 41 15 0 0 400 0 0 0 0 3 2 1 34 "Verdana") 
COMMENT                         2.53336 0.833333 0 "TCS134-1-WT" "@N" 1 0 0.5 0 
COMMENT                         -2.91312 5.30769 0.974359 Nil) 
COMMENT                    #71=(CLabel (CWidget 1002 (0 0) 1 2 0 0 #29# 0 100) 
COMMENT                         (LOGPEN 40 16 65537) 0 
COMMENT                         (LOGFONT 27 10 0 0 400 0 0 0 0 3 2 1 18 "Georgia") 
COMMENT                         2.53336 0.555556 0 "328 bp" "@L bp" 16 0 -0.8 0 -4.1798 
COMMENT                         1.74359 0.641026 Nil)) (CObjectList)) 
COMMENT              #72=(CGroupWidget (CWidget 10 (6 0) 1 2 0 0 Nil 1176 100) 
COMMENT                   (CObjectList 
COMMENT                    #73=(CGroupWidget 
COMMENT                         (CWidget 21 (7 21 0) 1 2 0 0 Nil 1866932325 100) 
COMMENT                         (CObjectList 
COMMENT                          #74=(CWideArrow 
COMMENT                               (CWideLine 
COMMENT                                (CWidget 0 (3 #0# 0) 1 2 0 0 #32# 544042866 100) 
COMMENT                                (LOGPEN 0 0 6723840) 1 (LOGBRUSH 0 10079334 0) 1 
COMMENT                                3.80599 4.51363 1 0.082322) 0.8 1.8 0) 
COMMENT                          #75=(CLabel (CWidget 0 (0 0) 1 2 0 0 #28# 92 100) 
COMMENT                               (LOGPEN 0 0 0) 1 
COMMENT                               (LOGFONT 32 12 0 0 700 0 0 0 0 3 2 1 34 "Arial") 
COMMENT                               2.53336 0.666667 0 "E9" "@N" 1 0 0 -5.77154 
COMMENT                               1.97573 0.974359 0.846154 #74#) 
COMMENT                          #76=(CWideArrow 
COMMENT                               (CWideLine 
COMMENT                                (CWidget 0 (3 #1# 0) 1 2 0 0 #32# 0 100) 
COMMENT                                (LOGPEN 0 0 6723840) 1 (LOGBRUSH 0 10079334 0) 1 
COMMENT                                2.25682 3.80599 1 0.082322) 0.8 1.8 0) 
COMMENT                          #77=(CLabel (CWidget 0 (0 0) 1 2 0 0 #28# 92 100) 
COMMENT                               (LOGPEN 0 0 0) 1 
COMMENT                               (LOGFONT 32 12 0 0 700 0 0 0 0 3 2 1 34 "Arial") 
COMMENT                               2.53336 0.666667 0 "E10" "@N" 1 0 0 1.19898 
COMMENT                               1.97573 1.38462 0.846154 #76#) 
COMMENT                          #78=(CWideArrow 
COMMENT                               (CWideLine 
COMMENT                                (CWidget 0 (3 #2# 0) 1 2 0 0 #32# 0 100) 
COMMENT                                (LOGPEN 0 0 6723840) 1 (LOGBRUSH 0 10079334 0) 1 
COMMENT                                4.51363 6.27319 1 0.082322) 0.8 1.8 0) 
COMMENT                          #79=(CLabel (CWidget 0 (0 0) 1 2 0 0 #28# 92 100) 
COMMENT                               (LOGPEN 0 0 0) 1 
COMMENT                               (LOGFONT 32 12 0 0 700 0 0 0 0 3 2 1 34 "Arial") 
COMMENT                               2.53336 0.666667 0 "pSPL3b \271\307\274\334" "@N" 
COMMENT                               1 0 0 -12.6708 1.97573 4.12821 0.846154 #78#) 
COMMENT                          #80=(CWideArrow 
COMMENT                               (CWideLine 
COMMENT                                (CWidget 0 (3 #3# 0) 1 2 0 0 #32# 0 100) 
COMMENT                                (LOGPEN 0 0 6723840) 1 (LOGBRUSH 0 10079334 0) 1 
COMMENT                                0 2.25682 1 0.082322) 0.8 1.8 0) 
COMMENT                          #81=(CLabel (CWidget 0 (0 0) 1 2 0 0 #28# 92 100) 
COMMENT                               (LOGPEN 0 0 0) 1 
COMMENT                               (LOGFONT 32 12 0 0 700 0 0 0 0 3 2 1 34 "Arial") 
COMMENT                               2.53336 0.666667 0 "pSPL3b \271\307\274\334" "@N" 
COMMENT                               1 0 0 11.3211 1.97573 4.12821 0.846154 #80#)) 
COMMENT                         (CObjectList))) (CObjectList)) 
COMMENT              #82=(CGroupWidget (CWidget 14 (16 0) 1 2 0 0 Nil 1868701806 100) 
COMMENT                   (CObjectList) (CObjectList)) 
COMMENT              #83=(CGroupWidget (CWidget 11 (0 0) 1 2 0 0 Nil 1634887200 100) 
COMMENT                   (CObjectList) (CObjectList)) 
COMMENT              #84=(CGroupWidget (CWidget 12 (0 0) 1 2 0 0 Nil 1869422711 100) 
COMMENT                   (CObjectList) (CObjectList))) (CObjectList))) 
COMMENT       (CSeqView 10 10 (CObjectList) 
COMMENT        (CObList #85=(AnlzFontMaskItem 92 128 4) 
COMMENT         #86=(AnlzFontMaskItem 129 209 4)) 1 (CObList)) (CObList) 148 
COMMENT       (CStringList) 251 1 (CObList)))
FEATURES             Location/Qualifiers
     misc_feature    93..129
                     /vntifkey="21"
                     /label=E9
     misc_feature    130..210
                     /vntifkey="21"
                     /label=E10
     misc_feature    1..92
                     /vntifkey="21"
                     /label=pSPL3b\�Ǽ�
     misc_feature    211..328
                     /vntifkey="21"
                     /label=pSPL3b\�Ǽ�
BASE COUNT       94 a        74 c        84 g        76 t 
ORIGIN
        1 tctgagtcac ctggacaacc tcaaaggcac ctttgctaag ctgagtgaac tgcactgtga 
       61 caagctgcac gtgctctaga gtcgacccag cagaaagctt gctgttgtga gggattccca 
      121 ttccatgagg ttattcaaga attcctttta aacaaggata aattggtgaa ggttatcagg 
      181 taccaaagac ctgatttgtt attgtttcag acctggagat ctcccgaggg gacccgacag 
      241 gcccgaagga atagaagaag aaggtggaga gagagacaga gacagatcca tttcgaccaa 
      301 ttcactcctc aggtgcaggc tgcctatc 
//
